# Supplementary material for: Cloning, Expression and Functional Characterization of V. vinifera CAT2 Arginine Transporter
Source: Int J Mol Sci. 2025 Jun 28;26(13):6259. doi: 10.3390/ijms26136259 (PMC12250071; doi:10.3390/ijms26136259)
Supplement: Supplementary file 1 [file ijms-26-06259-s001.zip]

Archive with 1 entries (1 files):
- ijms-3683207-supplementary.pdf
